# Supplementary material for: Arsenic Oxidation and Removal from Water via Core–Shell MnO2@La(OH)3 Nanocomposite Adsorption
Source: Int J Environ Res Public Health. 2022 Aug 26;19(17):10649. doi: 10.3390/ijerph191710649 (PMC9518204; doi:10.3390/ijerph191710649)
Supplement: Supplementary file 1 [file ijerph-19-10649-s001.zip]

Archive with 1 entries (1 files):
- ijerph-1821963-supplementary.pdf
